# Supplementary material for: Sex differences in kinematic adaptations to muscle fatigue induced by repetitive upper limb movements
Source: Biol Sex Differ. 2018 Apr 19;9:17. doi: 10.1186/s13293-018-0175-9 (PMC5907702; doi:10.1186/s13293-018-0175-9)
Supplement: Supplementary file 1 — Correlation between each kinematic variable Non-Fatigue value and endurance time for men and women. HT: Humerothoracic, p: p value, r: Pearson correlation coefficient, rup/rlow: upper and lower bounds of r's 95% confident interval. Significant correlations are indicated in red. (XLSX 12 kb) [file 13293_2018_175_MOESM1_ESM.xlsx]

## Sheet: Correlations
			ElbowFlexion		HTPlane		HTElevation		TrunkAxialRotation		TrunkFlexion
			Mean	SD	Mean	SD	Mean	SD	Mean	SD	Mean	SD
ROM MEN	baseline	p	0.1896	0.2544	0.8557	0.2329	0.0355	0.0331	0.1938	0.2226	0.356	0.3143
		r	-0.2117	-0.1845	-0.0297	-0.1929	-0.3335	-0.3377	-0.2098	-0.1972	-0.1499	-0.1632
		rlow	-0.4909	-0.4691	-0.3381	-0.4758	-0.5843	-0.5874	-0.4894	-0.4793	-0.4408	-0.4517
		rup	0.1068	0.1347	0.2845	0.1262	-0.0246	-0.0232	0.1088	0.1218	0.1696	0.1562
			ElbowFlexion		HTPlane		HTElevation		TrunkAxialRotation		TrunkFlexion
			Mean	SD	Mean	SD	Mean	SD	Mean	SD	Mean	SD
ROM WOMEN	baseline	p	0.9443	0.1819	0.7379	0.3209	0.3623	0.2206	0.0683	0.0817	0.4555	0.0315
		r	0.0113	-0.2127	0.0539	-0.1589	0.146	0.1955	-0.2876	-0.2751	0.1198	0.3363
		rlow	-0.2974	-0.4884	-0.258	-0.4448	-0.1692	-0.1193	-0.5468	-0.5373	-0.195	0.032
		rup	0.3178	0.1016	0.3557	0.1564	0.4342	0.4746	0.022	0.0355	0.4123	0.5836
			ElbowFlexion		HTPlane		HTElevation		TrunkAxialRotation		TrunkFlexion
			Mean	SD	Mean	SD	Mean	SD	Mean	SD	Mean	SD
Average position MEN	baseline	p	0.5224	0.8868	0.2326	0.152	0.1933	0.0323	0.3027	0.3257	0.2546	0.7768
		r	0.1042	0.0232	-0.1931	-0.2308	0.2101	-0.3392	-0.1671	-0.1595	-0.1844	-0.0463
		rlow	-0.2143	-0.2904	-0.476	-0.5059	-0.1086	-0.5885	-0.4549	-0.4487	-0.469	-0.3527
		rup	0.4026	0.3323	0.126	0.087	0.4895	-0.0309	0.1523	0.16	0.1348	0.2691
			ElbowFlexion		HTPlane		HTElevation		TrunkAxialRotation		TrunkFlexion
			Mean	SD	Mean	SD	Mean	SD	Mean	SD	Mean	SD
Average position WOMEN	baseline	p	0.5151	0.747	0.304	0.3114	s	0.3191	0.7412	0.8263	0.8406	0.6126
		r	-0.1046	-0.052	0.1645	-0.1621	0.1312	0.1595	-0.0532	-0.0353	0.0324	0.0815
		rlow	-0.3994	-0.3539	-0.1507	-0.4474	-0.1839	-0.1558	-0.355	-0.3393	-0.278	-0.232
		rup	0.2098	0.2598	0.4494	0.1532	0.4218	0.4453	0.2587	0.2753	0.3367	0.3796
